# Supplementary material for: Sound production in the Meagre, Argyrosomus regius (Asso, 1801): intraspecific variability associated with size, sex and context
Source: PeerJ. 2020 Feb 24;8:e8559. doi: 10.7717/peerj.8559 (PMC7045892; doi:10.7717/peerj.8559)
Supplement: File S6 — Analysed sounds produced by adult meagre in disturbance and voluntary contexts [file peerj-08-8559-s006.xlsx]

## Sheet: Social Captivity
Tank	Sound Duration (ms)	Nº of pulses	Pulse period	Peak frequency (Hz)	Q1 Freq	Q3 Freq	Max Freq	Freq 95%	IQR BW	Freq 5%	Center Freq
12	396	27	15.0385	451	328	504	457	703	176	129	457
12	250	17	14.875	445	176	328	281	410	152	106	270
12	83	7	13	475	246	539	234	902	293	164	445		To study ontogenetic variation of sounds made during social context in captivity a total of 100 sounds were analysed (50 for juveniles and 50 for adults)
12	926	60	15.5763	516	316	527	516	645	211	199	457
12	834	55	15.3333	322	316	457	328	715	141	199	328
12	100	7	16	557	492	783	562	938	246	246	563
12	192	14	14	586	492	586	574	645	94	246	563
12	293	14	14.2308	428	281	598	422	773	316	164	445
12	112	9	13.5	346	328	574	340	762	246	211	398
12	992	66	15.1538	522	398	539	457	762	141	188	469
12	809	55	14.8704	527	328	551	527	609	223	188	516
12	904	61	14.9167	457	270	516	457	621	246	188	445
12	936	63	14.9839	527	387	527	527	656	141	188	469
12	484	32	15.3226	457	316	516	457	820	199	176	457
12	850	57	15.0357	457	398	527	457	820	129	188	457
12	742	50	14.9796	445	328	586	457	727	258	188	469
12	760	51	15.04	457	270	469	457	656	199	188	398
12	87	8	11.7143	533	422	563	439	727	141	340	527
12	81	7	12.6667	439	434	563	563	809	129	188	481
12	871	57	15.4107	457	258	504	457	633	246	152	445
12	1159	76	15.3467	527	422	527	527	750	706	199	469
12	521	35	15.1765	522	398	563	527	609	164	258	516
12	793	51	15.7	586	387	598	586	844	211	188	539
12	673	44	15.4651	457	258	504	457	645	246	141	445
12	619	42	14.878	398	316	574	398	668	258	188	410
12	130	10	13.8889	440	375	563	563	809	188	129	445
12	861	57	15.2143	463	375	527	469	609	152	188	457
12	281	19	15.3333	574	328	574	574	656	246	176	516
12	865	58	6	457	258	527	457	680	270	164	457
12	124	9	15	434	398	563	434	797	164	176	481
12	970	64	15.2857	328	316	586	328	738	270	129	352
12	1332	88	15.2299	580	445	645	586	797	199	199	574
12	731	48	15.383	527	434	586	527	680	152	258	527
12	731	50	14.7959	533	398	586	539	656	188	234	527
12	828	50	16.7755	188	188	598	188	680	410	117	492
12	808	50	16.3469	387	316	516	387	633	199	129	398
12	1061	68	15.7015	322	199	375	328	703	176	117	316
12	874	56	15.7455	387	258	445	387	574	188	129	340
12	1304	87	15.0581	598	375	609	469	727	234	188	469
12	349	25	14.3333	522	328	563	516	691	234	129	469
12	416	26	16.32	322	246	340	328	727	94	17	316
12	288	17	17.625	129	188	504	129	680	316	117	363
12	204	14	15	252	246	527	188	785	281	129	434
12	618	41	15	328	258	586	328	715	328	129	398
12	748	46	15	316	258	609	316	715	352	129	316
12	269	20	13.8947	393	387	516	398	598	129	258	422
12	566	37	15.5	328	234	340	328	621	106	129	316
12	129	8	17.2857	188	176	457	188	820	281	94	246
12	59	7	9.16667	516	375	574	504	645	199	82	492
12	294	18	16.9412	568	176	551	574	785	375	106	328

## Sheet: Distress Captivity
Tank	Id	Gender	TL (cm)	Weight (g)	Sound Duration (ms)	Nº of pulses	Pulse period (ms)	Peak frequency (Hz)	Q1 Freq	Q3 Freq	Max Freq	Freq 95%	IQR BW	Freq 5%	Center Freq
12	1	F	69	4173	92	10	9.66667	345	293	621	293	891	328	234	434
12	1	F	69	4173	166	19	9	345	258	422	340	633	164	188	340
12	1	F	69	4173	100	13	8.08333	345	293	410	387	633	117	199	375		To examine ontogenetic and gender variation of distress calls sounds produced by adults when handled were randomly selected and manually analysed - 20 sounds per individual (when present) for each of the10 adults.
12	1	F	69	4173	179	20	9.05263	422	293	527	422	785	234	176	398
12	1	F	69	4173	89	14	6.53846	388	234	445	176	691	211	176	363
12	1	F	69	4173	115	16	7.26667	346	293	492	223	633	199	11	398
12	1	F	69	4173				215	199	36	211	457	117	129	223
12	1	F	69	4173	106	16	6.73333	258	223	422	223	586	199	164	316
12	1	F	69	4173	127	20	6.52632	258	223	422	234	691	188	141	305
12	1	F	69	4173	148	20	7.57895	302	223	397	328	539	164	106	293
12	1	F	69	4173	173	20	8.73684	311	211	375	305	539	164	117	305
12	1	F	69	4173	66	12	5.63636	259	246	422	211	586	176	164	316
12	1	F	69	4173	80	13	6.33333	281	281	469	281	645	188	176	363
12	1	F	69	4173	83	13	6.5	263	246	398	270	586	152	129	281
12	1	F	69	4173	118	16	7.46667	229	211	434	199	633	223	82	293
12	1	F	69	4173	136	19	7.33333	270	211	387	270	574	176	164	316
12	1	F	69	4173	143	20	7.21053	200	199	387	199	539	188	152	270
12	1	F	69	4173	186	27	7	188	188	375	188	598	188	141	281
12	1	F	69	4173	67	10	7	217	223	434	340	563	211	152	328
12	2	M	77	5200	34	4	9	586	375	598	481	820	223	211	492
12	2	M	77	5200	25	3	9	451	445	691	457	972	246	281	562
12	2	M	77	5200	24	3	8.5	469	363	598	469	832	234	23	481
12	2	M	77	5200	57	6	10.4	469	340	551	457	797	211	117	445
12	2	M	77	5200	136	9	15.625	252	258	352	258	539	94	188	316
12	2	M	77	5200	1769			223	223	340	316	563	117	164	281
12	2	M	77	5200	160	10	16.8889	322	234	340	328	656	106	199	316
12	2	M	77	5200	125	6	23.8	469	305	492	492	551	188	270	434
12	2	M	77	5200	164	12	14.3636	322	293	410	316	527	117	188	328
12	2	M	77	5200	1298			305	246	387	305	563	141	164	316
12	2	M	77	5200	22	2	12	328	328	574	328	1078	246	234	422
12	2	M	77	5200	99	9	11.375	281	258	422	281	609	164	176	352
12	2	M	77	5200	338			246	246	445	246	785	199	176	340
12	2	M	77	5200	118	9	14	305	258	457	305	668	199	82	316
12	2	M	77	5200	153	9	18.25	264	234	410	328	656	176	106	293
12	2	M	77	5200	709			106	106	422	106	656	316	82	281
12	3	F	80	5685	70	8	9.14286	440	316	633	328	2109	316	211	457
12	3	F	80	5685	58	7	8.5	334	328	773	328	2250	445	223	469
12	3	F	80	5685	77	9	8.875	217	281	504	223	1183	223	211	363
12	3	F	80	5685	76	9	8.75	328	305	551	328	1863	246	211	375
12	3	F	80	5685	79	9	9.125	451	281	551	352	891	270	199	410
12	3	F	80	5685	77	9	9	223	328	574	223	1019	246	211	445
12	3	F	80	5685	100	11	10.2	234	246	481	234	691	234	223	363
12	3	F	80	5685	101	12	8.72727	240	246	481	363	645	234	223	363
12	3	F	80	5685	107	12	9.09091	223	246	469	340	691	223	211	352
12	3	F	80	5685	432	42	10.3659	234	246	492	234	738	246	164	352
12	3	F	80	5685	201	20	10.2105	293	258	469	293	715	211	188	340
12	3	F	80	5685	83	10	8.44444	223	234	457	234	691	223	211	340
12	3	F	80	5685	109	13	8.58333	346	293	469	352	633	176	223	352
12	3	F	80	5685	246	29	8.53571	234	234	340	234	609	106	141	246
12	3	F	80	5685	132	17	7.8125	287	246	316	258	527	70	188	270
12	3	F	80	5685	67	6	11.8	287	246	457	258	668	211	176	293
12	3	F	80	5685	156	21	7.5	281	258	410	293	598	152	176	305
12	3	F	80	5685	157	22	7.2381	246	258	422	246	621	164	164	340
12	3	F	80	5685	120	15	8.07143	275	246	363	281	633	117	199	281
12	3	F	80	5685	954			258	246	305	258	574	59	129	270
12	4	M	85	5940	78	7	12	340	387	727	750	973	340	246	539
12	4	M	85	5940	146	15	10	346	258	492	146	750	234	164	352
12	4	M	85	5940	339	30	11.3793	352	328	469	387	668	141	223	387
12	4	M	85	5940	135			340	328	492	340	762	164	211	410
12	4	M	85	5940	125	9	14.375	387	328	504	387	691	176	234	387
12	4	M	85	5940	116	5	24.75	375	363	598	375	867	234	223	469
12	4	M	85	5940	163	8	20.7143	352	352	598	352	856	246	246	457
12	4	M	85	5940	177			270	293	504	363	783	211	11	387
12	4	M	85	5940	109	11	10.4	229	234	398	234	551	164	99	305
12	4	M	85	5940	94			270	234	316	270	504	82	211	270
12	4	M	85	5940	179			352	270	422	352	797	152	211	352
12	4	M	85	5940	143	21	6.85	246	234	434	246	645	199	176	328
12	4	M	85	5940	174			217	223	422	223	633	199	199	305
12	4	M	85	5940	149	16	9.6	299	246	387	305	586	141	188	305
12	4	M	85	5940	197	22	9.04762	211	234	398	258	586	164	176	316
12	4	M	85	5940	178	20	9.05263	276	246	410	281	598	164	176	305
12	4	M	85	5940	186	21	8.95	205	211	352	211	516	141	64	270
12	4	M	85	5940	46	7	6.83333	270	234	340	316	492	106	152	316
12	4	M	85	5940	102	9	11.625	328	246	398	316	598	152	176	316
12	4	M	85	5940	291	36	8.2	293	223	316	293	492	94	152	293
12	5	M	82	7050	102	11	9.6	428	328	516	422	783	188	234	422
12	5	M	82	7050	90	9	10.25	375	293	492	457	961	199	223	387
12	5	M	82	7050	182	17	10.8125	451	316	562	281	1336	246	199	422
12	5	M	82	7050	193	20	9.73684	223	234	445	223	914	211	199	340
12	5	M	82	7050	198	21	9.5	311	246	410	234	645	164	188	328
12	5	M	82	7050	237	25	10	234	234	410	234	727	176	199	328
12	5	M	82	7050	163	20	8.21053	322	234	387	328	574	152	176	305
12	5	M	82	7050	149	17	8.875	322	316	527	316	1137	211	199	410
12	5	M	82	7050	155	17	9.25	328	281	469	328	797	188	199	352
12	5	M	82	7050	241	21	11.65	328	246	422	328	902	176	176	328
12	5	M	82	7050	253	28	9	240	234	375	246	727	141	164	293
12	5	M	82	7050	133	15	9	229	234	387	223	539	152	176	316
12	5	M	82	7050	245	24	10.2174	346	246	363	340	527	117	176	316
12	5	M	82	7050	315	31	10.2333	229	223	352	223	492	129	164	281
12	5	M	82	7050	340	38	9	246	234	340	246	504	106	152	281
12	5	M	82	7050	255	29	8.82143	305	246	363	305	516	117	164	305
12	5	M	82	7050	358	33	10.9688	322	234	387	316	539	152	188	316
12	5	M	82	7050	390	40	9.82051	246	234	352	246	504	117	164	270
12	5	M	82	7050	146	15	9.92857	258	234	363	258	492	129	188	293
12	5	M	82	7050	215	23	9.45455	240	234	340	223	457	106	188	258
12	6	F	88	7056	47	5	9.75	311	223	316	422	316	527	199	199
12	6	F	88	7056	61	8	7.71429	305	270	375	504	281	621	234	164
12	6	F	88	7056	49	6	8.4	263	270	398	539	270	856	870	141
12	6	F	88	7056	108	13	8.58333	141	129	141	246	141	422	117	106
12	6	F	88	7056	148	20	7.47368	123	223	352	738	223	1137	516	106
12	6	F	88	7056	100	12	8.36364	258	246	270	645	258	1160	398	117
12	6	F	88	7056	92			363	352	363	445	363	750	94	246
12	6	F	88	7056	72	10	7.44444	346	188	281	352	352	551	164	117
12	6	F	88	7056	141	18	7.88235	117	152	234	340	117	586	188	82
12	6	F	88	7056	161	19	8.55556	135	141	188	234	141	469	94	82
12	7	M	84	7410	135	18	7.58824	258	223	352	258	492	129	152	270
12	7	M	84	7410	179			275	234	316	270	516	82	164	270
12	7	M	84	7410	138	13	10.5833	229	223	316	234	352	94	152	258
12	7	M	84	7410	209			328	246	328	328	387	82	199	305
12	7	M	84	7410	389			316	293	328	316	398	35	211	316
12	7	M	84	7410	217			293	281	363	293	434	82	199	305
12	7	M	84	7410	194			316	246	316	316	398	70	188	293
12	7	M	84	7410	147			234	223	281	234	363	59	176	234
12	7	M	84	7410				281	246	281	281	316	35	199	281
12	7	M	84	7410	158			316	293	328	316	387	35	188	316
12	7	M	84	7410				410	328	422	410	527	94	246	410
12	7	M	84	7410				393	328	410	87	563	82	223	387
12	7	M	84	7410				328	281	387	328	527	106	234	328
12	7	M	84	7410	95	14	6.84615	234	234	410	234	621	176	106	293
12	7	M	84	7410	120	14	8.76923	311	258	363	305	551	106	106	305
12	7	M	84	7410	155	18	8.70588	100	129	363	106	586	234	94	258
12	7	M	84	7410	27	3	9.5	363	246	352	281	598	106	188	281
12	7	M	84	7410	174			199	188	352	211	598	164	94	246
12	7	M	84	7410	258	27	9.73077	106	106	176	106	398	70	94	106
12	7	M	84	7410	113	16	7.06667	246	234	316	246	504	82	176	258
12	7	M	84	7410	99	12	8.45455	281	246	352	281	539	106	141	305
12	7	M	84	7410		17	7.625	252	234	387	258	516	152	176	270
12	8	F	94	7862	148	19	7.88889	199	199	340	199	527	141	129	270
12	8	F	94	7862	186	24	7.78261	211	199	340	211	516	141	117	246
12	8	F	94	7862	193	24	8.13043	188	188	75	188	563	188	106	258
12	8	F	94	7862	144	20	7.26316	170	176	363	164	516	188	17	223
12	8	F	94	7862	159	21	7.65	176	176	316	176	457	141	129	199
12	8	F	94	7862	207	22	9.52381	176	176	375	176	574	199	94	270
12	8	F	94	7862	147	16	9.33333	293	199	352	293	563	152	152	270
12	8	F	94	7862	110	14	7.92308	223	211	457	223	738	246	106	281
12	9	F	89	8740	109	16	6.93333	170	164	246	176	410	82	141	188
12	9	F	89	8740	125	17	7.5	170	164	340	164	398	176	129	211
12	9	F	89	8740	109	16	6.93333	188	188	387	188	656	199	141	223
12	9	F	89	8740	105	16	6.6	193	188	211	199	539	23	141	199
12	9	F	89	8740	98	14	7.15385	229	188	328	234	574	141	141	234
12	9	F	89	8740	108	14	7.92308	205	199	316	211	609	117	141	211
12	9	F	89	8740	121	15	8.21429	176	176	305	176	609	129	17	223
12	9	F	89	8740	181	23	8	205	188	328	211	656	141	117	246
12	9	F	89	8740	86	14	6.30769	176	176	352	176	574	176	164	188
12	9	F	89	8740	136	19	7.27778	147	164	352	152	586	188	141	258
12	9	F	89	8740	77	14	5.61538	147	176	422	152	609	246	141	293
12	9	F	89	8740	98	13	7.58333	205	211	445	211	668	234	117	316
12	9	F	89	8740	117	14	8.53846	211	211	445	211	703	234	129	352
12	9	F	89	8740	112	13	8.75	182	188	398	176	691	211	141	328
12	9	F	89	8740	104	14	7.69231	398	211	457	398	727	246	106	328
12	9	F	89	8740	82	11	7.6	193	223	551	199	820	328	106	375
12	9	F	89	8740	108	13	8.5	176	188	445	176	762	258	129	340
12	9	F	89	8740	115	16	7.26667	234	223	410	234	691	188	152	258
12	9	F	89	8740	95	11	8.9	205	199	422	199	715	223	106	305
12	9	F	89	8740	105	15	7.07143	176	176	398	176	738	223	152	281
12	10	F	102	10340	126	13	9.83333	270	223	352	270	539	129	164	270
12	10	F	102	10340	111	12	9.27273	246	188	270	246	492	82	117	246
12	10	F	102	10340	94	9	10.625	275	246	387	270	574	141	176	281
12	10	F	102	10340	150	22	6.85714	188	188	40	188	434	152	152	223
12	10	F	102	10340	153	21	7.3	193	188	316	199	445	129	164	223
12	10	F	102	10340	94	11	8.7	246	246	340	246	539	94	152	258
12	10	F	102	10340	109	12	9.18182	229	223	340	269	504	117	164	270
12	10	F	102	10340	152	15	10.2857	123	211	387	117	586	176	106	293
12	10	F	102	10340	138	16	8.8	240	211	398	246	586	188	106	281
12	10	F	102	10340	122	14	8.92308	246	199	340	246	481	141	117	246
12	10	F	102	10340	94	10	9.55556	264	258	457	258	263	199	188	328
12	10	F	102	10340	98	10	10.1111	240	223	316	234	516	94	117	258
12	10	F	102	10340	105	9	12	293	223	340	293	551	117	152	293
12	10	F	102	10340	374	40	9.41026	328	223	328	328	422	106	129	281
12	10	F	102	10340				322	305	375	316	457	70	211	328
12	10	F	102	10340				322	305	352	316	434	47	211	316
12	10	F	102	10340				340	258	340	340	387	82	188	305
12	10	F	102	10340	107			299	223	305	293	434	82	199	293
12	10	F	102	10340	130			299	246	363	352	445	117	176	316

## Sheet: Random Distress Captivity
Ind	Gender	TL (cm)	Weight (g)	Sound Duration (ms)	Nº of pulses	Pulse period (ms)	Peak frequency (Hz)	Random
2	M	77	5200	153	9	18.25	264	0.996292
7	M	84	7410	174			199	0.994765		To assess differences in sound features between contexts (distress and social) and ontogenetic groups (juvenile and adults), 50 sounds per context for each ontogenetic group/context were considered. In these analyses, data concerning distress sounds were restricted to 50 randomly selected sounds from the whole data set (highlighted in yellow) to avoid large imbalances between factor levels sample…
10	F	102	10340	111	12	9.27273	246	0.976819
10	F	102	10340				322	0.969981
2	M	77	5200	24	3	8.5	469	0.957091
1	F	69	4173	179	20	9.05263	422	0.956042
4	M	85	5940	116	5	24.75	375	0.948868
4	M	85	5940	46	7	6.83333	270	0.947957
1	F	69	4173	89	14	6.53846	388	0.947227		Note: In order to select 50 andom distress sounds, the Excel RAND() function was used to assign a random number to each row. Then I sorted the random numbers from largest to smallest (Data tab > Sort & Filter group > ZA button). Excel automatically expanded the selection and sort the entire rows in random order.
4	M	85	5940	339	30	11.3793	352	0.944311
9	F	89	8740	105	15	7.07143	176	0.944153
3	F	80	5685	109	13	8.58333	346	0.944129
1	F	69	4173	148	20	7.57895	302	0.942391
10	F	102	10340	374	40	9.41026	328	0.927196
3	F	80	5685	79	9	9.125	451	0.898635
9	F	89	8740	108	13	8.5	176	0.88886
5	M	82	7050	163	20	8.21053	322	0.888099
1	F	69	4173	127	20	6.52632	258	0.886708
3	F	80	5685	156	21	7.5	281	0.885787
8	F	94	7862	186	24	7.78261	211	0.884732
4	M	85	5940	178	20	9.05263	276	0.863965
2	M	77	5200	714			106	0.860291
5	M	82	7050	193	20	9.73684	223	0.859853
1	F	69	4173	67	10	7	217	0.844729
2	M	77	5200	1298			305	0.838894
1	F	69	4173	105	14	7.53846	215	0.834904
3	F	80	5685	101	12	8.72727	240	0.829859
10	F	102	10340	94	10	9.55556	264	0.827953
9	F	89	8740	125	17	7.5	170	0.825748
9	F	89	8740	105	16	6.6	193	0.823322
9	F	89	8740	98	13	7.58333	205	0.820032
6	F	88	7056	72	10	7.44444	346	0.817883
5	M	82	7050	390	40	9.82051	246	0.809846
7	M	84	7410	129	17	7.625	252	0.805168
7	M	84	7410	120	14	8.76923	311	0.804606
4	M	85	5940	291	36	8.2	293	0.804128
4	M	85	5940	143	21	6.85	246	0.802581
1	F	69	4173	186	27	7	188	0.778091
4	M	85	5940	102	9	11.625	328	0.776433
3	F	80	5685	432	42	10.3659	234	0.756358
4	M	85	5940	149	16	9.6	299	0.748352
7	M	84	7410	138	13	10.5833	229	0.745518
10	F	102	10340	126	13	9.83333	270	0.741661
7	M	84	7410				281	0.734504
2	M	77	5200	136	9	15.625	252	0.731952
4	M	85	5940	174			217	0.712404
4	M	85	5940	177			270	0.702423
8	F	94	7862	110	14	7.92308	223	0.701773
5	M	82	7050	358	33	10.9688	322	0.691852
2	M	77	5200	118	9	14	305	0.689622
10	F	102	10340	138	16	8.8	240	0.667997
2	M	77	5200	164	12	14.3636	322	0.661169
10	F	102	10340	105	9	12	293	0.658948
1	F	69	4173	166	19	9	345	0.644033
5	M	82	7050	340	38	9	246	0.631617
8	F	94	7862	207	22	9.52381	176	0.624311
3	F	80	5685	58	7	8.5	334	0.620884
5	M	82	7050	90	9	10.25	375	0.620267
7	M	84	7410	27	3	9.5	363	0.618158
9	F	89	8740	95	11	8.9	205	0.611908
9	F	89	8740	109	16	6.93333	188	0.611053
1	F	69	4173	136	19	7.33333	270	0.609224
5	M	82	7050	241	21	11.65	328	0.604912
3	F	80	5685	83	10	8.44444	223	0.603906
7	M	84	7410	217			293	0.580804
8	F	94	7862	148	19	7.88889	199	0.576702
3	F	80	5685	201	20	10.2105	293	0.570444
5	M	82	7050	315	31	10.2333	229	0.568795
1	F	69	4173	66	12	5.63636	259	0.567824
5	M	82	7050	253	28	9	240	0.567298
4	M	85	5940	135			340	0.562398
9	F	89	8740	117	14	8.53846	211	0.561321
6	F	88	7056	47	6	8.4	263	0.544618
3	F	80	5685	246	29	8.53571	234	0.542117
8	F	94	7862	144	20	7.26316	170	0.534095
7	M	84	7410	135	18	7.58824	258	0.522388
10	F	102	10340				322	0.518085
2	M	77	5200	61	6	10.4	469	0.509467
7	M	84	7410	209			328	0.507056
7	M	84	7410	155	18	8.70588	100	0.500397
1	F	69	4173	80	13	6.33333	281	0.496467
6	F	88	7056	108	13	8.58333	141	0.488921
4	M	85	5940	109	11	10.4	229	0.481985
3	F	80	5685	77	9	8.875	217	0.480669
9	F	89	8740	98	14	7.15385	229	0.47685
9	F	89	8740	136	19	7.27778	147	0.475831
9	F	89	8740	121	15	8.21429	176	0.472007
4	M	85	5940	163	8	20.7143	352	0.470451
7	M	84	7410	158			316	0.468583
8	F	94	7862	193	24	8.13043	188	0.461711
3	F	80	5685	70	8	9.14286	440	0.46118
1	F	69	4173	83	13	6.5	263	0.460198
1	F	69	4173	173	20	8.73684	311	0.459272
5	M	82	7050	149	17	8.875	322	0.45744
6	F	88	7056	92			363	0.453864
10	F	102	10340	94	9	10.625	275	0.449342
5	M	82	7050	255	29	8.82143	305	0.445391
6	F	88	7056	148	20	7.47368	123	0.441888
4	M	85	5940	197	22	9.04762	211	0.439835
9	F	89	8740	77	14	5.61538	147	0.431505
1	F	69	4173	106	16	6.73333	258	0.42166
7	M	84	7410	113	16	7.06667	246	0.417344
4	M	85	5940	148	15	10	346	0.414571
3	F	80	5685	157	22	7.2381	246	0.40959
10	F	102	10340	130			299	0.382514
10	F	102	10340	122	14	8.92308	246	0.378201
8	F	94	7862	159	21	7.65	176	0.3751
9	F	89	8740	109	16	6.93333	170	0.37252
6	F	88	7056	47	5	9.75	311	0.354681
5	M	82	7050	155	17	9.25	328	0.353277
6	F	88	7056	161	19	8.55556	135	0.344312
9	F	89	8740	108	14	7.92308	205	0.339786
2	M	77	5200	1769			223	0.328228
3	F	80	5685	67	6	11.8	287	0.328224
9	F	89	8740	112	13	8.75	182	0.323378
10	F	102	10340	94	11	8.7	246	0.3226
3	F	80	5685	76	9	8.75	328	0.322581
5	M	82	7050	245	24	10.2174	346	0.321067
10	F	102	10340	150	22	6.85714	188	0.313648
7	M	84	7410				328	0.312604
7	M	84	7410	99	12	8.45455	281	0.310006
10	F	102	10340	98	10	10.1111	240	0.305617
2	M	77	5200	22	2	12	328	0.304923
5	M	82	7050	237	25	10	234	0.304652
4	M	85	5940	186	21	8.95	205	0.304212
2	M	77	5200	99	9	11.375	281	0.304049
3	F	80	5685	100	11	10.2	234	0.272346
5	M	82	7050	198	21	9.5	311	0.269546
9	F	89	8740	86	14	6.30769	176	0.268125
2	M	77	5200	338			246	0.266043
2	M	77	5200	160	10	16.8889	322	0.265278
3	F	80	5685	120	15	8.07143	275	0.260978
1	F	69	4173	115	16	7.26667	346	0.258501
9	F	89	8740	104	14	7.69231	398	0.251291
3	F	80	5685	131	17	7.8125	287	0.243128
7	M	84	7410	95	14	6.84615	234	0.242612
5	M	82	7050	105	11	9.6	428	0.230627
3	F	80	5685	77	9	9	223	0.229861
6	F	88	7056	100	12	8.36364	258	0.20735
3	F	80	5685	107	12	9.09091	223	0.206403
1	F	69	4173	100	13	8.08333	345	0.205493
7	M	84	7410	389			316	0.20548
3	F	80	5685	954			258	0.201821
7	M	84	7410	147			234	0.196413
1	F	69	4173	92	10	9.66667	345	0.186703
4	M	85	5940	179			352	0.185577
10	F	102	10340	152	15	10.2857	123	0.16428
10	F	102	10340	107			299	0.144253
7	M	84	7410				410	0.141207
10	F	102	10340	109	12	9.18182	229	0.122514
2	M	77	5200	25	3	9	451	0.118469
10	F	102	10340	153	21	7.3	193	0.112486
6	F	88	7056	61	8	7.71429	305	0.105739
5	M	82	7050	132	8	17	615	0.100201
5	M	82	7050	133	15	9	229	0.0988573
4	M	85	5940	94			270	0.0943696
9	F	89	8740	181	23	8	205	0.0858815
2	M	77	5200	34	4	9	586	0.0780609
7	M	84	7410	179			275	0.0698325
1	F	69	4173	118	16	7.46667	229	0.0645181
4	M	85	5940	125	9	14.375	387	0.0637422
10	F	102	10340				340	0.0362025
9	F	89	8740	82	11	7.6	193	0.0286137
1	F	69	4173	143	20	7.21053	200	0.0283429
4	M	85	5940	78	7	12	340	0.0275298
6	F	88	7056	141	18	7.88235	117	0.0254282
9	F	89	8740	115	16	7.26667	234	0.0248288
5	M	82	7050	215	23	9.45455	240	0.0234183
7	M	84	7410				393	0.0162075
7	M	84	7410	194			316	0.0148917
5	M	82	7050	182	17	10.8125	451	0.0122329
7	M	84	7410	258	27	9.73077	106	0.00969187

## Sheet: Social Field
Environment	Sound Duration (ms)	Nº of pulses	Pulse period (ms)	Peak frequency (Hz)
Feld	711	40	18.1026	340
Feld	1005	56	18.1636	281		To compare social calls produced in captivity (50 sounds in "social captivity" spreadsheet) with those produced in the field, 30 sounds emitted during the spawning season in the Tagus estuary were analysed.
Feld	767	43	18.119	322
Feld	657	34	19.6364	316
Feld	582	30	19.8966	457
Feld	586	30	19.9655	363
Feld	583	30	19.8276	363
Feld	587	30	19.9655	357
Feld	569	29	20.0357	363
Feld	487	25	20	410
Feld	411	21	20.2	369
Feld	539	28	19.6667	363
Feld	158	8	21.4286	416
Feld	997	50	20.1837	357
Feld	898	45	20.2273	357
Feld	863	43	20.4048	352
Feld	842	42	20.3659	352
Feld	1268	67	19.0606	422
Feld	402	23	18	434
Feld	321	18	18.4706	422
Feld	281	15	19.5714	416
Feld	346	19	18.8889	422
Feld	384	21	18.85	422
Feld	333	18	19.2353	422
Feld	357	20	18.4211	428
Feld	359	20	18.5263	428
Feld	244	13	19.75	440
Feld	397	22	18.619	428
Feld	235	13	19	422
Feld	258	14	19.3846	422
